# Supplementary material for: Mucosal signatures of pathogenic T cells in HLA-B*27+ anterior uveitis and axial spondyloarthritis
Source: JCI Insight. 2024 Jul 18;9(16):e174776. doi: 10.1172/jci.insight.174776 (PMC11343591; doi:10.1172/jci.insight.174776)
Supplement: Supporting data values [file jciinsight-9-174776-s254.xlsx]

## Sheet: Fig 1A
	Aqueous								Blood
UV019a	18.8406								0.078125
UV027a
UV027b	5.09259	4.86111	3.47222	3.24074	2.77778				0.04	0.04	0.04	0.126103	0.04
UV122a	6.45161	5.95533	5.83127	5.08685	3.10174	2.35732	1.36476		0.04	0.04	0.04	0.04	0.2693	0.04	0.179533
UV180a	13.6986	35.6164							0.04	0.129534

## Sheet: Fig 1C Left
Concentration	YEIH
-2.96	5.29	5.54	4.88
-2.48	5.72	5.28	4.84
-1.8	5.76	5.14	5.91
-1.32	7.68	5.78	6.2
-0.88	7.52	8.72	8.29
-0.4	10.45	8.41	9
0.08	9.04	8.51	17.71
0.56	11.59	12.55	22.83
1.04	21.94	24.69	28.65
1.52	18.21	20.06	20.88
2	18.39	23.42	29.47

## Sheet: Fig 1C Right
	no peptide	YEIH	GPER1	RNASEH2B	IPO9	JAK3	HELQ	SEC14L2	GLRB	MPP4
CD69%	9.14	23.78	13.4	11.5	10.25	8.99	8.84	8.63	7.9	7.19

## Sheet: Fig 2B left yellow
p_val	avg_log2FC	pct.1	pct.2	p_val_adj	cluster	gene
6.11114e-136	3.83871	1	0.029	2.23674e-131	axspa.motif	TRAV21
1.7013e-95	2.94276	0.31	0.001	6.22693e-91	axspa.motif	TRBV5-5
1.5067e-32	2.77311	1	0.197	5.51467e-28	axspa.motif	KLRB1
3.08975e-32	2.46748	0.69	0.072	1.13088e-27	axspa.motif	TRBV9
1.15017e-182	2.33657	0.828	0.008	4.20974e-178	axspa.motif	TMIGD2
1.9232e-79	2.05853	0.862	0.042	7.03909e-75	axspa.motif	HPGD
1.02383e-14	1.92536	0.931	0.464	3.74733e-10	axspa.motif	LINC01871
1.22759e-29	1.63456	0.31	0.014	4.49311e-25	axspa.motif	CXCL13
4.13712e-10	1.35194	0.931	0.541	1.51423e-05	axspa.motif	CXCR6
3.04694e-10	1.33005	0.966	0.42	1.11521e-05	axspa.motif	ISG15
2.05582e-23	1.25672	0.517	0.058	7.5245e-19	axspa.motif	TLE1
2.00053e-11	1.24194	0.966	0.493	7.32215e-07	axspa.motif	OSTF1
1.11535e-16	1.20674	0.931	0.249	4.08231e-12	axspa.motif	CTSH
1.66616e-07	1.17139	0.862	0.451	0.0060983	axspa.motif	ID2
2.34339e-84	1.1689	0.552	0.012	8.57703e-80	axspa.motif	SLC4A10
4.82526e-10	1.1361	0.793	0.245	1.76609e-05	axspa.motif	TIMP1
2.05603e-08	1.09995	0.655	0.214	0.000752528	axspa.motif	HLA-DRB5
5.23505e-11	1.08661	0.931	0.422	1.91608e-06	axspa.motif	NEAT1
9.19149e-11	1.05666	0.759	0.243	3.36418e-06	axspa.motif	NCR3
3.37648e-98	1.04345	0.448	0.005	1.23582e-93	axspa.motif	SCART1
9.00804e-36	1.04135	0.655	0.058	3.29703e-31	axspa.motif	CACNA2D4
1.30711e-15	1.03156	0.724	0.164	4.78417e-11	axspa.motif	SYTL2
4.48231e-07	1.01831	0.931	0.489	0.0164057	axspa.motif	LGALS3
2.55613e-08	0.974333	0.897	0.429	0.000935567	axspa.motif	TPM4
2.34671e-08	0.974137	0.966	0.463	0.000858921	axspa.motif	FKBP11
4.45971e-12	0.970776	0.69	0.178	1.6323e-07	axspa.motif	LST1
6.14266e-16	0.96681	0.862	0.198	2.24828e-11	axspa.motif	PDE4D
1.09341e-144	0.947125	0.621	0.005	4.00197e-140	axspa.motif	SPRY1
1.28296e-18	0.941547	0.379	0.037	4.69575e-14	axspa.motif	TRBV7-3
3.17575e-28	0.939753	0.69	0.079	1.16236e-23	axspa.motif	ANKRD28
4.95375e-63	0.923134	0.552	0.02	1.81312e-58	axspa.motif	IL26
1.61024e-09	0.914004	0.862	0.362	5.89363e-05	axspa.motif	JAML
3.86256e-08	0.901718	0.793	0.296	0.00141373	axspa.motif	GPRIN3
7.18994e-10	0.894302	0.724	0.227	2.63159e-05	axspa.motif	XIST
8.23961e-14	0.88953	0.655	0.146	3.01578e-09	axspa.motif	SMCO4
7.84658e-63	0.877548	0.276	0.003	2.87193e-58	axspa.motif	KRT86
8.21656e-11	0.864022	0.724	0.208	3.00734e-06	axspa.motif	LMO4
6.10516e-09	0.85383	1	0.967	0.000223455	axspa.motif	S100A4
2.14609e-08	0.852088	0.586	0.172	0.000785492	axspa.motif	SLC16A3
1.70424e-45	0.835179	0.483	0.022	6.23768e-41	axspa.motif	PTPN13
8.99654e-31	0.823324	0.552	0.046	3.29282e-26	axspa.motif	TMEM273
1.89649e-07	0.817938	0.966	0.709	0.00694134	axspa.motif	EIF4A1
1.63328e-07	0.812549	1	0.986	0.00597796	axspa.motif	ACTG1
8.95503e-09	0.809985	0.828	0.334	0.000327763	axspa.motif	RORA
9.25734e-07	0.792164	1	0.965	0.0338828	axspa.motif	S100A6
2.16315e-08	0.787825	0.621	0.186	0.000791733	axspa.motif	UBXN11
5.27897e-10	0.775263	0.655	0.169	1.93216e-05	axspa.motif	CEBPD
8.89903e-07	0.773017	0.931	0.627	0.0325713	axspa.motif	BST2
3.92185e-68	0.75412	0.345	0.005	1.43544e-63	axspa.motif	TRAV20
3.62204e-18	0.747116	0.483	0.062	1.3257e-13	axspa.motif	ADAM12
1.44486e-07	0.742613	0.483	0.127	0.00528834	axspa.motif	CTLA4
5.39249e-10	0.741996	0.483	0.104	1.97371e-05	axspa.motif	WDR86-AS1
1.89245e-27	0.739182	0.414	0.029	6.92655e-23	axspa.motif	HOXB2
2.75603e-13	0.701498	0.552	0.102	1.00873e-08	axspa.motif	RORC
1.34252e-06	0.689444	0.828	0.334	0.0491377	axspa.motif	JAK3
1.03885e-12	0.673502	0.69	0.154	3.80228e-08	axspa.motif	PDCD1
9.86722e-11	0.67203	0.69	0.175	3.6115e-06	axspa.motif	GOLGA8B
3.62394e-10	0.656998	0.379	0.068	1.3264e-05	axspa.motif	HIPK2
1.05933e-06	0.655567	0.862	0.344	0.0387724	axspa.motif	STAT3
8.3813e-09	0.654227	0.621	0.169	0.000306764	axspa.motif	LINC00892
8.27553e-27	0.653576	0.276	0.012	3.02893e-22	axspa.motif	LRRN3
1.28113e-06	0.638176	0.69	0.253	0.0468907	axspa.motif	GPR171
3.00862e-12	0.634955	0.483	0.087	1.10118e-07	axspa.motif	FARS2
1.46522e-07	0.630121	0.655	0.213	0.00536286	axspa.motif	MYD88
6.04504e-08	0.626847	0.655	0.203	0.00221255	axspa.motif	PSD4
1.26969e-12	0.624667	0.31	0.038	4.64718e-08	axspa.motif	LINC02195
1.71014e-07	0.621781	0.69	0.233	0.00625927	axspa.motif	LPCAT4
4.32921e-11	0.617157	0.586	0.128	1.58454e-06	axspa.motif	CEMIP2
1.06541e-08	0.616892	0.552	0.144	0.000389951	axspa.motif	CLU
2.29502e-09	0.616643	0.586	0.151	8.39999e-05	axspa.motif	ZNRF1
8.49791e-08	0.614656	0.828	0.295	0.00311032	axspa.motif	PRRC2B
2.73028e-08	0.608497	0.759	0.238	0.000999311	axspa.motif	TMEM167A
2.82534e-09	0.604974	0.793	0.232	0.00010341	axspa.motif	CTSA
1.21553e-12	0.604804	0.552	0.103	4.44896e-08	axspa.motif	CCR6
1.26189e-06	0.604083	0.586	0.183	0.0461864	axspa.motif	PIK3R5
1.22e-31	0.601143	0.517	0.038	4.46533e-27	axspa.motif	GOLIM4
2.57358e-11	3.48173	0.712	0	9.41958e-07	non.B27.TCR	GZMK
5.46573e-09	1.96745	0.638	0.034	0.000200051	non.B27.TCR	CD27
5.17458e-08	0.897778	0.992	1	0.00189395	non.B27.TCR	RPL36A
7.40552e-13	0.882203	0.998	1	2.71049e-08	non.B27.TCR	RPS27
1.55588e-11	0.779578	0.999	1	5.69469e-07	non.B27.TCR	RPL30
2.71426e-10	0.772551	0.998	1	9.93446e-06	non.B27.TCR	RPS3
5.03162e-09	0.753823	0.997	1	0.000184162	non.B27.TCR	RPL3
3.88494e-13	0.740764	0.997	1	1.42193e-08	non.B27.TCR	RPS27A
6.71181e-08	0.733454	1	1	0.00245659	non.B27.TCR	EEF1A1
2.32217e-08	0.725944	0.995	1	0.000849936	non.B27.TCR	RPS3A
2.8874e-08	0.707612	0.999	1	0.00105682	non.B27.TCR	RPS25
2.41194e-09	0.672881	0.999	1	8.82794e-05	non.B27.TCR	RPL10
1.4456e-09	0.670828	0.996	1	5.29103e-05	non.B27.TCR	RPS23
2.35136e-09	0.667017	0.998	1	8.60622e-05	non.B27.TCR	RPS15A
4.44477e-07	0.663293	0.992	1	0.0162683	non.B27.TCR	RPL5
1.83543e-07	0.630248	0.998	1	0.00671787	non.B27.TCR	RPS12
3.07853e-10	0.622563	0.997	1	1.12677e-05	non.B27.TCR	RPL19
2.44736e-08	0.618459	0.995	1	0.000895757	non.B27.TCR	RPL7A
8.92976e-08	0.605148	0.999	1	0.00326838	non.B27.TCR	RPS18

## Sheet: Fig 2B center red
p_val	avg_log2FC	pct.1	pct.2	p_val_adj	cluster	gene
8.95158e-13	2.18894	0.753	0.483	3.27637e-08	other.b27.tcr	IL7R
1.96744e-09	2.09073	0.411	0.017	7.20101e-05	other.b27.tcr	GZMK
1.30533e-10	1.40695	0.489	0.05	4.77765e-06	other.b27.tcr	CD27
9.11599e-13	1.3975	0.749	0.5	3.33654e-08	other.b27.tcr	SNHG5
4.85623e-07	1.02392	0.448	0.133	0.0177743	other.b27.tcr	KLF2
4.33864e-08	1.0122	0.737	0.65	0.00158798	other.b27.tcr	FLT3LG
8.3552e-25	0.953429	1	1	3.05809e-20	other.b27.tcr	EEF1A1
2.09472e-22	0.892085	0.999	1	7.66689e-18	other.b27.tcr	RPS3A
1.71392e-19	0.887107	0.999	1	6.27311e-15	other.b27.tcr	RPL3
2.82414e-25	0.86492	1	1	1.03366e-20	other.b27.tcr	RPL10
1.65145e-13	0.840916	0.987	1	6.04448e-09	other.b27.tcr	EEF1B2
1.69102e-19	0.808838	0.999	1	6.18928e-15	other.b27.tcr	RPS12
6.68308e-25	0.805315	1	1	2.44607e-20	other.b27.tcr	RPS27A
2.25436e-10	0.786574	0.927	0.933	8.25119e-06	other.b27.tcr	NOP53
1.12088e-22	0.779895	0.999	1	4.10255e-18	other.b27.tcr	RPL13
4.70375e-23	0.778171	0.999	1	1.72162e-18	other.b27.tcr	RPS25
2.05786e-24	0.761934	0.999	1	7.53199e-20	other.b27.tcr	RPS14
1.05215e-07	0.757761	0.903	0.9	0.00385099	other.b27.tcr	PCED1B-AS1
1.41786e-18	0.728415	1	1	5.18952e-14	other.b27.tcr	TPT1
5.02162e-07	0.717992	0.815	0.683	0.0183796	other.b27.tcr	ITGB2
2.95209e-14	0.708949	0.998	1	1.0805e-09	other.b27.tcr	RPL5
2.02232e-17	0.70405	0.999	1	7.40189e-13	other.b27.tcr	RPL17
1.10715e-19	0.695573	1	1	4.05229e-15	other.b27.tcr	RPL30
4.31742e-18	0.695329	1	1	1.58022e-13	other.b27.tcr	RPS3
1.42218e-17	0.692039	1	1	5.20532e-13	other.b27.tcr	RPS27
9.26168e-12	0.671798	0.997	1	3.38987e-07	other.b27.tcr	RPL36A
3.1358e-17	0.669075	0.999	1	1.14773e-12	other.b27.tcr	RPL14
5.7527e-18	0.666034	1	1	2.10554e-13	other.b27.tcr	RPL34
2.19972e-17	0.652961	0.999	1	8.05121e-13	other.b27.tcr	RPL32
1.1967e-18	0.651884	1	1	4.38003e-14	other.b27.tcr	RPS23
2.07455e-13	0.648881	0.999	1	7.59305e-09	other.b27.tcr	RPS6
5.26245e-16	0.631372	0.998	1	1.92611e-11	other.b27.tcr	RPS16
1.1913e-07	0.629551	0.974	0.967	0.00436029	other.b27.tcr	PABPC1
1.62312e-18	0.604267	1	1	5.94079e-14	other.b27.tcr	RPL19
6.46824e-192	3.40589	1	0.052	2.36744e-187	axspa.motif	TRAV21
3.64957e-118	3.13589	0.683	0.04	1.33578e-113	axspa.motif	TRBV9
4.13966e-52	2.21414	0.25	0.011	1.51516e-47	axspa.motif	TRBV5-5
5.22732e-35	2.08196	0.967	0.398	1.91325e-30	axspa.motif	LINC01871
2.36478e-44	1.70245	0.817	0.17	8.65532e-40	axspa.motif	TMIGD2
2.4432e-13	1.47917	0.95	0.782	8.94237e-09	axspa.motif	MT2A
1.8441e-14	1.4067	0.7	0.302	6.74959e-10	axspa.motif	GLUL
2.72318e-10	1.3905	0.833	0.609	9.9671e-06	axspa.motif	GPI
6.60957e-08	1.36507	0.383	0.147	0.00241917	axspa.motif	STMN1
6.48316e-17	1.36204	0.767	0.315	2.3729e-12	axspa.motif	MT1E
9.92456e-12	1.35292	0.483	0.156	3.63249e-07	axspa.motif	GZMB
1.5042e-37	1.34335	0.783	0.158	5.5055e-33	axspa.motif	HPGD
1.72047e-26	1.32172	0.667	0.164	6.2971e-22	axspa.motif	HLA-DRB5
1.59706e-17	1.30309	0.983	0.673	5.8454e-13	axspa.motif	GZMA
1.23624e-18	1.28629	0.917	0.432	4.52476e-14	axspa.motif	CXCR6
1.67002e-10	1.27383	0.967	0.895	6.11246e-06	axspa.motif	TPI1
5.15558e-30	1.26133	0.967	0.279	1.88699e-25	axspa.motif	CD8B
4.95811e-49	1.22405	0.6	0.076	1.81472e-44	axspa.motif	TLE1
3.49326e-27	1.10279	0.533	0.099	1.27857e-22	axspa.motif	IFNG
4.1486e-21	1.05403	1	0.347	1.51843e-16	axspa.motif	CD8A
2.80383e-12	1.03725	0.983	0.635	1.02623e-07	axspa.motif	KLRB1
4.90913e-18	1.03144	0.883	0.405	1.79679e-13	axspa.motif	HLA-DRB1
2.45257e-07	1.0286	0.867	0.622	0.00897664	axspa.motif	LGALS1
1.19027e-13	1.01152	1	0.999	4.3565e-09	axspa.motif	GAPDH
2.29775e-65	0.965367	0.417	0.025	8.41e-61	axspa.motif	PCLAF
7.9017e-12	0.957577	0.883	0.478	2.8921e-07	axspa.motif	ISG15
1.62752e-12	0.955723	0.9	0.578	5.9569e-08	axspa.motif	ANXA5
3.78083e-15	0.943351	0.883	0.443	1.38382e-10	axspa.motif	RBPJ
8.12602e-17	0.937697	0.617	0.176	2.97421e-12	axspa.motif	CEBPD
4.74516e-29	0.916067	0.65	0.127	1.73678e-24	axspa.motif	KLRD1
1.02652e-08	0.914355	0.95	0.835	0.000375717	axspa.motif	PKM
4.22822e-19	0.904426	0.817	0.307	1.54757e-14	axspa.motif	HLA-DRA
3.86728e-14	0.874093	1	0.761	1.41546e-09	axspa.motif	ALOX5AP
2.3544e-17	0.86957	0.733	0.257	8.61733e-13	axspa.motif	SIRPG
4.55915e-13	0.85616	0.95	0.672	1.66869e-08	axspa.motif	OSTF1
1.20426e-65	0.848776	0.55	0.045	4.40771e-61	axspa.motif	IL26
5.55304e-12	0.847363	1	0.992	2.03247e-07	axspa.motif	ACTG1
1.82209e-11	0.841333	0.95	0.622	6.66903e-07	axspa.motif	GBP5
9.80778e-16	0.838902	0.75	0.27	3.58975e-11	axspa.motif	NCR3
4.24244e-20	0.837945	0.817	0.247	1.55278e-15	axspa.motif	KLRK1
7.02389e-24	0.825687	0.683	0.172	2.57082e-19	axspa.motif	TESC
2.03076e-14	0.822281	0.95	0.644	7.43277e-10	axspa.motif	BST2
1.04459e-18	0.821894	0.667	0.192	3.82332e-14	axspa.motif	LST1
6.73005e-17	0.818782	0.65	0.205	2.46326e-12	axspa.motif	SYTL2
2.63205e-27	0.809363	0.267	0.026	9.63357e-23	axspa.motif	TYMS
2.17785e-12	0.797923	0.917	0.474	7.97115e-08	axspa.motif	HOPX
8.06285e-12	0.788582	0.817	0.411	2.95108e-07	axspa.motif	FKBP5
4.68097e-34	0.788047	0.633	0.11	1.71328e-29	axspa.motif	CACNA2D4
3.65649e-07	0.777958	0.85	0.607	0.0133831	axspa.motif	DEK
1.81824e-12	0.777822	0.683	0.265	6.65495e-08	axspa.motif	FABP5
1.40789e-68	0.769962	0.317	0.013	5.15302e-64	axspa.motif	LRRN3
1.40935e-11	0.764454	1	1	5.15838e-07	axspa.motif	ACTB
5.16831e-09	0.749113	1	0.969	0.000189165	axspa.motif	HMGB1
1.44998e-14	0.742171	0.883	0.369	5.30708e-10	axspa.motif	CTSH
1.31592e-23	0.741598	0.617	0.141	4.81638e-19	axspa.motif	SMCO4
1.52085e-11	0.739982	0.8	0.389	5.56646e-07	axspa.motif	JAML
2.48548e-08	0.731893	0.9	0.569	0.000909709	axspa.motif	ID2
7.65443e-34	0.729535	0.633	0.107	2.8016e-29	axspa.motif	ANKRD28
1.42068e-09	0.72606	0.95	0.794	5.19983e-05	axspa.motif	COTL1
3.5469e-08	0.720828	0.917	0.651	0.0012982	axspa.motif	LGALS3
5.07885e-09	0.72054	0.867	0.552	0.000185891	axspa.motif	H2AFV
9.72054e-09	0.712522	0.85	0.584	0.000355781	axspa.motif	TPM4
3.26526e-13	0.712289	0.75	0.295	1.19512e-08	axspa.motif	ITGAE
5.3714e-47	0.711091	0.3	0.019	1.96598e-42	axspa.motif	SCART1
1.61228e-08	0.705298	0.967	0.907	0.000590111	axspa.motif	ALDOA
2.54216e-09	0.704049	0.867	0.598	9.30458e-05	axspa.motif	GSTP1
4.41702e-21	0.697311	0.583	0.137	1.61667e-16	axspa.motif	SLC4A10
2.21347e-12	0.690841	0.783	0.348	8.10152e-08	axspa.motif	PTPN22
5.95414e-10	0.688813	0.9	0.474	2.17928e-05	axspa.motif	RPS10
1.2053e-12	0.68627	0.767	0.327	4.41152e-08	axspa.motif	TMEM167A
9.82808e-52	0.683805	0.433	0.036	3.59717e-47	axspa.motif	SPRY1
7.68285e-09	0.680049	0.9	0.567	0.0002812	axspa.motif	EMB
2.30719e-09	0.678385	0.983	0.909	8.44455e-05	axspa.motif	CD74
2.99631e-11	0.676531	0.583	0.218	1.09668e-06	axspa.motif	XIST
2.68199e-12	0.676124	0.983	0.94	9.81636e-08	axspa.motif	LSP1
9.17679e-13	0.671043	0.717	0.269	3.3588e-08	axspa.motif	PDE4D
2.55525e-08	0.66044	0.967	0.782	0.000935248	axspa.motif	SEC61G
3.15449e-14	0.6588	0.933	0.513	1.15457e-09	axspa.motif	HLA-DPA1
1.12869e-07	0.647532	0.867	0.521	0.00413112	axspa.motif	FKBP11
2.12469e-14	0.646408	0.583	0.178	7.77657e-10	axspa.motif	CPNE7
3.25872e-59	0.633974	0.517	0.044	1.19272e-54	axspa.motif	CA2
3.31659e-08	0.633732	0.817	0.463	0.0012139	axspa.motif	GLIPR1
4.65948e-10	0.633626	1	0.989	1.70542e-05	axspa.motif	S100A6
1.84997e-23	0.631397	0.483	0.09	6.77109e-19	axspa.motif	CD70
3.49742e-11	0.630594	0.983	0.886	1.28009e-06	axspa.motif	PSMB9
1.91152e-09	0.629558	0.933	0.685	6.99635e-05	axspa.motif	TXN
3.81766e-34	0.628388	0.433	0.053	1.3973e-29	axspa.motif	DAPK2
2.35554e-08	0.625093	0.95	0.727	0.000862152	axspa.motif	DDIT4
2.08089e-12	0.624669	0.7	0.255	7.61628e-08	axspa.motif	LAG3
3.65714e-25	0.621605	0.433	0.07	1.33855e-20	axspa.motif	CLU
2.81006e-12	0.619175	0.7	0.266	1.02851e-07	axspa.motif	LMO4
7.01385e-11	0.619032	0.85	0.476	2.56714e-06	axspa.motif	HLA-DPB1
1.80959e-11	0.614705	0.867	0.456	6.6233e-07	axspa.motif	GYG1
1.74056e-09	0.613928	0.85	0.451	6.37064e-05	axspa.motif	DDT
1.12959e-17	0.611724	0.533	0.138	4.13443e-13	axspa.motif	CDKN2A
9.83075e-07	0.607591	0.833	0.526	0.0359815	axspa.motif	SH3KBP1

## Sheet: Fig 2B blue right
p_val	avg_log2FC	pct.1	pct.2	p_val_adj	gene	cluster
6.27703e-103	0.531357	0.125	0	2.10519e-98	AL139289.1	axspa.motif
6.27703e-103	0.514311	0.125	0	2.10519e-98	AL353596.1	axspa.motif
6.27703e-103	0.690509	0.125	0	2.10519e-98	MAP3K15	axspa.motif
6.27703e-103	0.487612	0.125	0	2.10519e-98	KRT17	axspa.motif
7.11376e-103	0.445578	0.125	0	2.38581e-98	ZP1	axspa.motif
6.6128e-77	1.04955	0.375	0.003	2.2178e-72	TLE1	axspa.motif
4.2602e-69	0.513413	0.125	0	1.42879e-64	AC020978.5	axspa.motif
1.98023e-53	4.16366	1	0.032	6.64131e-49	TRBV9	axspa.motif
3.43903e-52	0.48644	0.125	0	1.15338e-47	CHKB-CPT1B	axspa.motif
3.89751e-52	0.443898	0.125	0	1.30715e-47	AP001496.2	axspa.motif
1.04415e-47	1.17022	0.375	0.005	3.50187e-43	TMPRSS3	axspa.motif
2.42694e-42	2.25989	0.875	0.032	8.13948e-38	CTSH	axspa.motif
4.91506e-42	0.727178	0.125	0.001	1.64841e-37	CA10	axspa.motif
5.16747e-42	0.484785	0.125	0.001	1.73306e-37	AC060766.4	axspa.motif
5.7116e-42	0.309616	0.125	0.001	1.91556e-37	LINC00484	axspa.motif
2.24261e-36	0.815179	0.25	0.003	7.52125e-32	CA2	axspa.motif
4.76985e-36	1.2539	0.375	0.007	1.59971e-31	SLC4A10	axspa.motif
2.82276e-35	0.311328	0.125	0.001	9.46699e-31	NTRK2	axspa.motif
3.06858e-35	0.484769	0.125	0.001	1.02914e-30	IL17RE	axspa.motif
1.46655e-31	4.12611	0.875	0.044	4.91851e-27	TRAV21	axspa.motif
3.29191e-30	1.31037	0.25	0.003	1.10404e-25	MGLL	axspa.motif
6.05793e-30	1.81397	0.75	0.033	2.03171e-25	CCR6	axspa.motif
6.46021e-24	0.442351	0.125	0.001	2.16663e-19	NPIPB2	axspa.motif
7.02267e-24	0.306464	0.125	0.001	2.35526e-19	CYSRT1	axspa.motif
1.69635e-22	1.9266	0.5	0.02	5.68922e-18	TMIGD2	axspa.motif
7.10496e-22	1.25328	0.375	0.011	2.38286e-17	TTC39C-AS1	axspa.motif
1.28561e-21	0.30815	0.125	0.001	4.31169e-17	FAM167A	axspa.motif
8.18086e-20	0.510909	0.125	0.001	2.7437e-15	IL26	axspa.motif
8.56244e-20	0.509477	0.125	0.001	2.87167e-15	PLD1	axspa.motif
3.09069e-18	0.440013	0.125	0.001	1.03656e-13	POTEE	axspa.motif
3.15592e-18	0.506416	0.125	0.001	1.05843e-13	AL356020.1	axspa.motif
3.29048e-18	0.439987	0.125	0.001	1.10356e-13	AP001318.2	axspa.motif
6.57115e-17	0.403856	0.125	0.002	2.20383e-12	AL138966.2	axspa.motif
7.09756e-17	0.478528	0.125	0.002	2.38038e-12	AC104109.2	axspa.motif
7.09756e-17	0.304474	0.125	0.002	2.38038e-12	AC022400.6	axspa.motif
8.57858e-16	0.438578	0.125	0.002	2.87708e-11	AL445471.1	axspa.motif
8.89131e-16	0.522574	0.125	0.002	2.98197e-11	F8A3	axspa.motif
3.66634e-15	2.99788	1	0.131	1.22962e-10	KLRB1	axspa.motif
7.70716e-15	0.646119	0.125	0.002	2.58483e-10	SCART1	axspa.motif
7.96935e-15	0.506059	0.125	0.002	2.67276e-10	NEO1	axspa.motif
8.10372e-15	0.480116	0.125	0.002	2.71782e-10	AL603839.3	axspa.motif
8.37918e-15	0.305143	0.125	0.002	2.81021e-10	MCAM	axspa.motif
8.66385e-15	0.478053	0.125	0.002	2.90568e-10	AC022075.1	axspa.motif
6.07215e-14	0.436701	0.125	0.002	2.03648e-09	AL139220.2	axspa.motif
6.36418e-14	0.302415	0.125	0.002	2.13442e-09	AL359962.2	axspa.motif
6.36418e-14	0.303197	0.125	0.002	2.13442e-09	FAM92A	axspa.motif
3.34082e-13	0.505967	0.125	0.002	1.12044e-08	PDCD1LG2	axspa.motif
9.28333e-13	1.33018	0.25	0.009	3.11344e-08	PTPN13	axspa.motif
1.56628e-12	0.47878	0.125	0.002	5.253e-08	COPRS	axspa.motif
1.67925e-12	0.299777	0.125	0.002	5.63186e-08	NLN	axspa.motif
1.70278e-12	0.300234	0.125	0.002	5.71078e-08	BATF3	axspa.motif
2.63588e-12	1.19852	0.375	0.021	8.84022e-08	ITGA1	axspa.motif
3.05714e-12	1.35188	0.5	0.037	1.0253e-07	LST1	axspa.motif
2.3442e-11	0.39946	0.125	0.003	7.86199e-07	EHD3	axspa.motif
4.60628e-11	0.767953	0.25	0.01	1.54486e-06	CHRM3-AS2	axspa.motif
6.35155e-11	0.603645	0.25	0.01	2.13018e-06	MORN2	axspa.motif
1.90072e-10	0.502427	0.125	0.003	6.37465e-06	LINC02265	axspa.motif
2.01224e-10	0.473601	0.125	0.003	6.74865e-06	RNF144B	axspa.motif
2.0353e-10	0.299865	0.125	0.003	6.82598e-06	GPSM1	axspa.motif
2.06349e-10	0.802171	0.25	0.011	6.92053e-06	PGLYRP2	axspa.motif
2.08219e-10	0.297051	0.125	0.003	6.98325e-06	LRRN3	axspa.motif
8.25284e-10	1.12509	0.375	0.026	2.76784e-05	ABCB1	axspa.motif
9.61369e-10	1.67306	0.75	0.104	3.22424e-05	TIMP1	axspa.motif
1.18647e-09	0.473267	0.125	0.003	3.97918e-05	AC073335.2	axspa.motif
1.22426e-09	0.512415	0.125	0.003	4.10592e-05	AL138895.1	axspa.motif
2.83818e-09	0.29381	0.125	0.003	9.51867e-05	H1F0	axspa.motif
5.34082e-09	0.472567	0.125	0.003	0.000179121	HLF	axspa.motif
9.86647e-09	0.675082	0.125	0.003	0.000330902	PLEKHG4	axspa.motif
1.55555e-08	1.54926	0.25	0.014	0.000521699	TRBV21-1	axspa.motif
3.44288e-08	0.636383	0.125	0.004	0.00115467	DENND5A	axspa.motif
3.8168e-08	1.34829	0.5	0.056	0.00128008	HPGD	axspa.motif
4.53167e-08	0.64882	0.25	0.015	0.00151983	FLYWCH1	axspa.motif
5.97121e-08	0.635751	0.125	0.004	0.00200262	RMDN2	axspa.motif
8.20933e-08	0.889296	0.25	0.015	0.00275325	RUNX2	axspa.motif
1.60702e-07	1.56844	0.75	0.147	0.00538963	RBPJ	axspa.motif
1.66328e-07	1.15066	0.5	0.059	0.00557833	CPT1A	axspa.motif
1.89799e-07	0.389216	0.125	0.004	0.00636549	NEK11	axspa.motif
2.61628e-07	0.513467	0.125	0.004	0.00877448	RORC	axspa.motif
2.75956e-07	0.509989	0.125	0.004	0.00925502	ATP6V1G2	axspa.motif
4.25839e-07	0.493044	0.125	0.004	0.0142818	SNX22	axspa.motif
4.6524e-07	0.292363	0.125	0.004	0.0156032	CLEC11A	axspa.motif
6.51005e-07	1.08017	0.375	0.038	0.0218334	IL15RA	axspa.motif
9.31314e-07	0.510149	0.125	0.005	0.0312344	GALNT4	axspa.motif
1.36443e-06	0.88281	0.375	0.04	0.0457601	CENPU	axspa.motif

## Sheet: Fig 3B
	CD161neg	CD161int
UV019_a	5e-05	0.00564827
UV027_b	5e-05	0.00489896
UV122_a	5e-05	0.00233249
UV180_a	5e-05	0.00530612

## Sheet: Fig 3C
p_val	avg_log2FC	pct.1	pct.2	p_val_adj	cluster	gene
1.38221e-225	3.39725	1	0.048	5.05903e-221	axspa.motif	TRAV21
3.24973e-91	2.72468	0.769	0.066	1.18943e-86	axspa.motif	TRBV9
4.58925e-23	1.45963	0.654	0.171	1.67971e-18	axspa.motif	LGALS3
1.05686e-17	1.3893	0.808	0.336	3.86821e-13	axspa.motif	PRR5
2.03938e-41	1.3044	0.481	0.055	7.46432e-37	axspa.motif	CEBPD
3.6625e-19	1.30306	0.788	0.308	1.34051e-14	axspa.motif	AQP3
8.19206e-15	1.29074	0.981	0.723	2.99838e-10	axspa.motif	LTB
3.96321e-53	1.19461	0.615	0.069	1.45058e-48	axspa.motif	CCR6
6.27362e-16	1.13815	1	0.97	2.29621e-11	axspa.motif	S100A6
6.15266e-29	1.10263	0.5	0.083	2.25194e-24	axspa.motif	LST1
3.13542e-12	1.09508	0.942	0.455	1.1476e-07	axspa.motif	KLRB1
2.9046e-37	1.09279	0.5	0.065	1.06311e-32	axspa.motif	CTSH
1.13157e-17	1.06412	1	0.954	4.14165e-13	axspa.motif	S100A4
2.84933e-97	0.969041	0.462	0.022	1.04288e-92	axspa.motif	CHN1
3.57776e-08	0.925843	0.904	0.715	0.0013095	axspa.motif	IL7R
2.9306e-15	0.904901	0.615	0.2	1.07263e-10	axspa.motif	TNFRSF25
1.09741e-44	0.837223	0.288	0.019	4.01662e-40	axspa.motif	SLC4A10
2.70178e-60	0.826868	0.365	0.022	9.88879e-56	axspa.motif	LTK
3.56131e-08	0.824618	0.712	0.4	0.00130347	axspa.motif	ANXA5
1.14922e-27	0.798374	0.365	0.047	4.20626e-23	axspa.motif	NR1D1
1.43827e-09	0.767626	0.481	0.181	5.26419e-05	axspa.motif	CD28
1.02416e-09	0.727384	0.962	0.923	3.74852e-05	axspa.motif	S100A10
2.17208e-09	0.708467	1	0.945	7.95003e-05	axspa.motif	VIM
2.40944e-10	0.70595	0.519	0.189	8.81878e-06	axspa.motif	JAML
2.23266e-07	0.70529	0.288	0.09	0.00817175	axspa.motif	RUNX2
1.6192e-08	0.68367	0.5	0.194	0.000592644	axspa.motif	ITGAE
4.56968e-18	0.669335	0.346	0.06	1.67255e-13	axspa.motif	HPGD
1.38183e-09	0.653733	0.385	0.119	5.05764e-05	axspa.motif	WDR86-AS1
4.31372e-10	0.647481	0.442	0.142	1.57886e-05	axspa.motif	CAPG

## Sheet: Fig 4B left
Healthy Controls	B27AAU/axSpa
0.043	0.048
0.032	0.037
0.00844	0.038
0.044	0.041
0.00417	0.019
0.022	0.11
0.00634	0.057
0.011	0.038
0.00372	0.057
0.00714	0.079
	0.063
	0.016
	0.03
	0.14
	0.3
	0.033
	0.083
	0.032
	0.02
	0.09
	0.034
	0.068
	0.007
	0.034
	0.057
	0.06
	0.014
	0.018
	0.085
	0.018
	0.054

## Sheet: Fig 4B right
Healthy Controls	B27AAU/axSpa
46.8293	69.325
67.1986	78.162
4.95495	47.897
71.7986	69.821
4.95595	36.691
13.3333	191.536
8.42105	79.167
17.1548	83.218
7.48031	54.581
4.24658	114.387
	107.821
	30.372
	44.653
	143.169
	144.803
	37.97
	80.328
	54.286
	22.261
	65.663
	30.626
	105.015
	9.274
	38.788
	57.447
	92.903
	20.906
	14.604
	44.421
	30.072
	57.075

[truncated: 16 more sheets: Fig 4C left, Fig 4C right, Fig 4E, Supp Fig 1, Supp Fig 2A left, Supp Fig 2A right, Supp Fig 2B, Supp Fig 2C, Supp Fig 2D, Supp Fig 3A left, Supp Fig 3A right, Supp Fig 3B left, Supp Fig 3B right, Supp Fig 3C left, Supp Fig 3C right, Supp Fig 4]
